# Supplementary material for: Impact of Nutrition on Age-Related Epigenetic RNA Modifications in Rats
Source: Nutrients. 2022 Mar 15;14(6):1232. doi: 10.3390/nu14061232 (PMC8955587; doi:10.3390/nu14061232)
Supplement: Supplementary file 1 [file nutrients-14-01232-s001.zip]

Archive with 1 entries (1 files):
- nutrients-1598442-supplementary.pdf
